# Supplementary material for: Heart Rate Variability-Guided Training for Enhancing Cardiac-Vagal Modulation, Aerobic Fitness, and Endurance Performance: A Methodological Systematic Review with Meta-Analysis
Source: Int J Environ Res Public Health. 2021 Sep 29;18(19):10299. doi: 10.3390/ijerph181910299 (PMC8507742; doi:10.3390/ijerph181910299)
Supplement: Supplementary file 1 [file ijerph-18-10299-s001.zip]

Archive with 1 entries (1 files):
- ijerph-1385259-supplementary.pdf
